# Supplementary material for: Epigenetic silencing of SMOC1 in traditional serrated adenoma and colorectal cancer
Source: Oncotarget. 2017 Dec 20;9(4):4707–21. doi: 10.18632/oncotarget.23523 (PMC5797007; doi:10.18632/oncotarget.23523)
Supplement: Supplementary file 2 [file oncotarget-09-4707-s002.xlsx]

## Sheet: Sheet1
Supplementary Table S1. Sequences of the primers used in this study
Primer name	Forward	Reverse	Product size
SMOC1 bisulfite pyroseq	5'-GGGAATTTTTATGGTTYGGGTTTAG-3'	5'-Bio-CRATCAAAAAACACAATCATAAACC-3'	139 bp
sequencing primer	5'-GTTGTYGTTTGGGTTT-3'
sequence to analyze	5'-CGTCGAGCG-3'
SMOC1 bisulfite seq	5'-GGTAGGAGTGTYGGGAGAAAGTTAT-3'	5'-CTACRATCAAAAAACACAATCATAAACC-3'	352 bp
SMOC1 full length cDNA	5'-CACCATGCTGCCCGCGCGCTGCGCCCGCCTGCTC-3'	5'-GACGAGGCGTCCTACTTCTTTGCTAACACC-3'	1309 bp
B3GALNT1 bisulfite pyroseq	5'-AGTTTATAGGGTTGGGGGTYGTTTG-3'	5'-Bio-TTCTCTCCCTACRCACACACRCAA-3'	135 bp
sequencing primer	5'-GTGTAGTTAGGGGTTTT-3'
sequence to analyze	5'-CGGTCGCGGTTTTGGCGCG-3'
CADPS bisulfite pyroseq	5'-GTATTGGGGTTAGAAGTATTGAGGTT-3'	5'-Bio-AACCAAAAACCRAAAAAACATCTTACC-3'	163 bp
sequencing primer	5'-AGAGTTAAGTTAATAAATA-3'
sequence to analyze	5'-CGTAAGCGTCG-3'
CCDC180 bisulfite pyroseq	5'-GTTTTATGGAGGGTGGATTAGGGTTT-3'	5'-Bio-CTTATACTTCACTCTACCATACTCTTC-3'	124 bp
sequencing primer	5'-TTAGAGTTTTAGTTTTAAT-3'
sequence to analyze	5'-CGATATTTTGAGCGTCG-3'
FAM92A1 bisulfite pyroseq	5'-GAGAGGATGGAGGYGTYGTAGTTT-3'	5'-Bio-ATAACRCRCCCACCCCTACAAAAC-3'	104 bp
sequencing primer	5'-YGGTGTTTTTTATAGTTTT-3'
sequence to analyze	5'-CGTCGGTAGGGACGCGCG-3'
FEZ1 bisulfite pyroseq	5'-TGTTAAYGAGGGGATGAYGTTTAGTT-3'	5'-Bio-AACCAACCAACCAACRAACRCTCC-3'	171 bp
sequencing primer	5'-TTAGTTGGGTGGGTGTT-3'
sequence to analyze	5'-CGAGCGCGGGCGCG-3'
FRMD4B bisulfite pyroseq	5'-GAGGGTTAGTTTGGTGGAGTTTAGT-3'	5'-Bio-RACRACATACCCTAAAATTAAATACCC-3'	127 bp
sequencing primer	5'-GAGTTTAGTATAGTTTGTT-3'
sequence to analyze	5'-CGGCGTTGCGAGCGGGCG-3'
GABRA4 bisulfite pyroseq	5'-GTAATAGTTTAGTAAATATTGGGATTAGA-3'	5'-Bio-CCTAATAACAAAAATTACAACTCACCC-3'	100 bp
sequencing primer	5'-TTATTTTTTAATAGTTTGG-3'
sequence to analyze	5'-CGAGAGTTCGTCG-3'
OGFRL bisulfite pyroseq	5'-GAGGGTAGTAGTYGATTTTAATTTATTT-3'	5'-Bio-CCCAAAACCCCCAAAAAAACCAACTA-3'	149 bp
sequencing primer	5'-GGTGTTTYGGGGAGAAA-3'
sequence to analyze	5'-CGTGGAAGGGAGGCGCG-3'
PRDM16 bisulfite pyroseq	5'-TGATGAATATATTGTAAAGTTTTTTTGGT-3'	5'-Bio-CATCTCCCCAACATTATCAATTTAAAC-3'	104 bp
sequencing primer	5'-AGATTGAGTGTTTTGTG-3'
sequence to analyze	5'-CGTATGTGCG-3'
ZNF345 bisulfite pyroseq	5'-GAAYGTAGTATATTTTAGTTGGGTTTATT-3'	5'-Bio-CTCTAAAACAAACTTTCTTTCACCCC-3'	157 bp
sequencing primer	5'-GYGGTTTAGTATGTTTTT-3'
sequence to analyze	5'-CGAGGAGGGGCGGAAGTTCG-3'
Y, C or T; R, A or G; Bio, biotin.
